# Supplementary material for: Study and Evaluation of Equivalent Conductivities of [SiO(OH)3]− and [SiO2(OH)2]2− in NaOH-Na2SiO3-H2O Solutions at 277.85 K to 308.45 K
Source: Materials (Basel). 2025 Jun 24;18(13):2996. doi: 10.3390/ma18132996 (PMC12251526; doi:10.3390/ma18132996)
Supplement: Supplementary file 1 [file materials-18-02996-s001.zip]

Archive with 1 entries (1 files):
- materials-3684744-supplementary.pdf
